# Supplementary material for: The Expression of Alamandine Receptor MrgD in Clear Cell Renal Cell Carcinoma Is Associated with a Worse Prognosis and Unfavorable Response to Antiangiogenic Therapy
Source: Int J Mol Sci. 2024 Jan 25;25(3):1499. doi: 10.3390/ijms25031499 (PMC10855800; doi:10.3390/ijms25031499)
Supplement: Supplementary file 1 [file ijms-25-01499-s001.zip]

Archive with 1 entries (1 files):
- ijms-2793824-supplementary.pdf
